# Supplementary material for: To be or not to be an inclusive teacher: Are empathy and social dominance relevant factors to positive attitudes towards inclusive education?
Source: PLoS One. 2019 Dec 10;14(12):e0225993. doi: 10.1371/journal.pone.0225993 (PMC6903715; doi:10.1371/journal.pone.0225993)
Supplement: S1 Data set — (DAT) [file pone.0225993.s001.dat]

AI1	AI2	AI3	AI4	AI5	AI6	AI7	AI8	AI9	AI10	AI11	AI12	AI13	AI14	AI15	AI16	AI17	AI18	AI19	AI20	AI21	AI22	AI23	AI24	BES1	BES2	BES3	BES4	BES5	BES6	BES7	BES8	BES9	BES10	BES11	BES12	BES13	BES14	BES15	BES16	BES17	BES18	BES19	BES20	SDO1	SDO2	SDO3	SDO4	SDO5	SDO6
5	5	5	1	4	4	2	3	5	5	5	5	5	5	5	1	5	2	5	5	2	1	5	1	2	4	5	5	5	1	1	1	5	5	5	4	3	5	3	5	4	1	1	1	3	5	1	3	5	3
5	5	5	1	2	5	5	5	5	5	5	5	4	3	5	4	4	4	3	4	3	1	3	2	2	3	5	4	3	3	3	4	4	4	3	3	2	4	3	4	3	2	2	2	4	5	3	2	5	3
5	5	5	1	5	5	5	5	5	5	5	5	5	1	5	4	4	4	1	1	5	1	3	1	1	5	1	1	5	1	1	1	3	4	4	3	2	4	1	5	3	1	1	1	5	3	1	5	5	4
5	5	4	1	5	5	4	4	4	4	4	4	4	4	5	5	5	5	4	5	5	4	3	3	4	3	3	4	3	3	3	3	4	3	2	3	3	4	2	3	2	2	3	2	4	3	1	3	4	1
3	3	3	1	4	3	3	3	3	3	3	3	3	3	3	5	5	5	3	4	4	3	4	4	3	3	4	4	3	3	3	3	4	3	2	3	3	4	2	4	2	2	3	2	3	4	1	4	5	1
5	5	4	1	5	5	2	4	4	4	4	4	5	4	5	5	5	5	5	5	5	1	1	1	1	4	4	4	4	2	2	2	4	4	4	4	2	4	4	4	4	1	2	2	4	5	5	5	4	2
5	5	2	3	3	3	2	5	4	1	4	3	1	1	4	5	5	5	5	4	4	3	5	5	3	2	5	2	2	3	3	1	5	5	4	2	3	5	2	5	3	2	1	1	5	3	4	5	3	3
5	3	4	4	1	2	1	5	1	2	2	4	3	2	5	5	4	2	2	2	5	1	5	4	2	5	5	2	1	4	2	1	5	5	4	5	1	1	5	3	3	4	1	1	4	5	5	4	3	3
4	5	4	1	3	3	1	5	5	1	4	2	5	1	5	4	3	4	5	3	3	1	5	4	3	3	5	3	5	1	1	1	5	5	4	5	1	5	3	4	4	1	1	1	4	4	1	3	4	1
4	5	3	1	4	3	3	5	5	5	4	4	4	1	5	5	3	5	3	1	3	1	5	4	2	5	5	1	4	1	5	1	5	3	4	1	2	2	2	3	5	1	1	1	3	5	2	3	4	2
4	5	3	1	4	4	5	5	5	5	3	4	4	1	4	4	3	5	3	1	2	1	5	4	3	3	4	1	4	1	5	1	5	3	5	1	1	1	1	3	5	1	1	1	3	5	2	4	4	2
5	5	3	1	3	3	2	5	3	2	2	1	2	5	5	5	3	4	4	3	4	3	4	1	3	4	4	5	5	4	3	1	5	4	5	3	1	5	5	5	4	2	2	2	1	5	3	3	5	3
5	3	4	3	4	4	3	5	5	5	5	5	5	2	5	5	4	5	3	4	3	1	3	4	2	5	3	5	4	3	2	1	2	3	3	2	2	3	3	5	3	1	2	2	3	5	2	2	5	2
5	5	4	2	5	4	3	5	5	5	5	5	5	4	5	5	5	2	4	4	4	1	4	4	2	5	5	3	5	3	1	1	5	2	5	3	2	4	2	4	1	1	1	1	5	5	4	1	5	1
4	3	3	1	3	3	2	3	3	3	3	3	1	1	5	1	3	3	3	3	3	3	3	3	3	1	3	1	5	1	3	3	5	5	3	5	4	5	3	5	3	2	1	1	3	3	1	1	1	1
5	5	5	1	4	4	3	5	4	4	4	5	5	2	5	5	4	5	2	3	3	1	4	2	1	4	5	5	3	2	2	1	3	4	4	4	2	5	3	4	3	1	1	1	2	5	1	2	5	1
4	5	4	1	3	3	1	5	4	3	4	5	4	5	5	4	3	4	5	3	4	1	5	4	3	3	5	4	5	2	1	1	5	4	4	5	1	4	3	5	4	1	1	2	4	4	1	3	4	1
5	5	5	1	4	3	5	5	5	5	4	4	4	1	4	4	3	4	3	2	2	1	5	5	4	4	4	1	4	1	5	2	5	3	5	2	2	2	2	3	4	2	2	2	3	4	2	4	4	3
5	5	5	1	4	3	3	5	4	3	5	4	5	2	5	2	3	3	3	2	5	2	5	2	2	3	4	3	4	3	2	2	4	3	4	4	2	5	3	4	3	2	3	2	3	5	1	3	5	3
5	5	4	1	4	4	3	5	4	3	3	2	3	5	5	5	4	5	5	4	4	4	5	3	3	5	5	5	5	4	3	2	5	4	4	3	2	5	5	5	5	3	3	3	1	4	3	3	4	3
5	5	4	3	3	3	1	4	4	3	3	4	4	3	5	5	5	5	4	3	5	1	5	4	1	4	4	3	4	2	3	1	4	4	4	3	2	4	2	4	4	2	1	1	5	2	1	2	5	4
4	4	3	4	4	3	2	4	4	4	4	4	4	4	4	4	4	4	4	4	4	2	3	3	2	3	3	2	3	3	3	1	3	3	3	2	2	2	2	2	2	2	2	2	3	3	3	3	4	2
4	5	3	4	4	3	3	4	4	4	4	4	4	4	4	4	4	4	4	4	3	2	3	2	2	4	4	2	3	3	3	1	3	3	3	2	2	3	2	2	2	2	3	2	3	4	2	3	4	2
5	4	4	1	4	4	3	5	5	5	5	5	5	2	3	3	4	5	4	4	4	1	4	3	1	5	5	4	4	3	2	1	2	3	3	2	2	3	3	5	2	1	1	1	1	5	1	2	5	2
4	5	2	2	4	4	5	5	5	5	4	4	4	2	4	4	3	5	3	1	3	1	4	3	2	4	4	1	4	1	5	1	5	3	5	3	3	3	3	3	5	1	1	1	3	5	2	3	4	2
4	5	3	2	3	3	1	5	4	3	5	3	5	5	5	5	4	4	3	4	5	2	5	4	2	4	5	4	4	3	3	1	5	5	4	3	1	3	4	5	3	1	2	2	5	3	2	3	3	2
5	5	3	1	4	3	2	5	4	3	4	4	3	4	4	4	4	3	3	2	3	2	3	2	3	4	4	4	4	4	4	2	5	4	5	3	1	4	4	4	4	1	1	1	1	4	3	3	4	4
5	4	5	1	5	5	3	5	5	4	4	4	5	1	5	4	3	4	3	1	2	1	2	2	1	5	5	5	5	2	5	1	4	4	5	4	1	4	4	4	4	1	1	1	3	5	2	2	4	2
5	4	5	1	5	4	3	5	4	4	4	4	5	1	5	4	4	4	3	1	2	1	4	2	1	5	5	4	5	3	5	1	4	4	4	4	1	4	4	4	4	2	2	3	2	5	2	2	4	2
4	5	4	1	3	3	1	4	3	4	4	4	4	2	5	2	4	3	3	3	5	1	4	1	1	5	5	5	3	1	1	1	4	3	4	4	3	5	4	5	3	2	1	1	5	4	3	4	4	1
5	4	4	2	3	4	2	4	3	2	4	5	5	4	5	4	4	3	4	4	4	2	3	3	2	4	5	3	4	3	1	1	1	3	3	3	1	3	2	3	1	1	2	2	1	5	2	3	5	2
4	5	3	1	3	3	3	4	3	3	4	4	3	3	5	4	4	4	4	4	4	1	2	1	2	4	4	4	4	1	4	2	4	4	4	4	1	4	4	4	3	1	5	2	4	3	2	4	4	2
5	5	5	1	4	5	2	5	4	3	4	4	4	4	5	5	5	5	5	5	5	3	5	1	1	3	4	3	4	3	2	2	2	3	3	3	1	3	2	5	2	2	3	3	1	5	2	3	5	2
5	3	3	1	3	1	4	1	1	4	1	2	1	2	3	3	3	3	2	2	3	1	1	3	2	2	3	3	3	3	2	1	2	3	3	3	2	4	3	4	3	3	3	2	3	3	3	3	4	3
5	4	3	1	3	3	2	3	3	3	3	3	2	2	5	2	3	3	3	3	4	2	4	2	2	3	3	1	4	1	3	4	5	5	3	4	4	5	3	4	3	2	1	1	3	3	2	3	2	2
5	5	3	2	3	3	2	5	3	3	3	4	2	2	3	4	3	2	2	2	3	2	4	3	1	3	4	3	4	1	1	1	4	4	4	3	2	5	3	4	3	1	1	1	2	4	3	2	3	3
5	4	4	1	3	5	2	5	4	5	5	4	5	3	5	3	3	3	1	2	1	4	2	3	2	4	5	2	5	1	1	1	5	4	3	5	3	5	2	5	1	1	1	1	5	5	2	3	3	2
5	3	4	1	3	4	3	5	5	3	5	5	4	2	3	3	2	4	2	2	2	1	1	1	2	3	4	1	5	2	2	2	4	4	4	4	2	5	3	4	3	2	2	2	4	4	2	2	3	2
4	4	4	3	4	4	4	4	3	5	5	5	5	5	5	5	5	5	5	5	5	2	4	2	1	2	3	3	3	1	1	1	3	3	3	3	1	3	3	4	3	2	2	2	5	5	5	5	5	2
3	3	3	1	2	2	2	5	5	4	3	3	3	1	4	4	4	5	2	3	3	1	4	2	3	4	5	3	4	3	3	3	4	4	4	5	4	4	4	5	5	4	5	4	1	4	3	3	3	1
5	5	4	3	4	4	4	5	3	5	5	5	5	5	5	5	5	4	5	3	5	2	4	2	1	2	4	4	4	1	1	1	4	4	4	3	1	3	3	5	3	1	2	2	5	5	4	4	4	2
5	5	4	1	5	4	3	5	4	3	4	5	5	4	5	4	4	4	5	4	3	3	5	3	2	3	5	3	4	3	2	4	4	5	3	3	4	3	3	4	3	1	3	3	2	5	2	5	4	3
5	5	5	1	5	5	1	5	5	4	3	3	3	1	5	5	5	4	4	2	5	1	4	1	3	3	5	3	4	3	2	1	1	3	2	3	1	4	2	3	3	1	1	1	4	5	2	4	4	2
5	2	4	1	4	4	4	5	4	4	4	5	5	4	5	3	3	2	3	3	4	1	4	1	2	2	4	3	4	2	3	4	4	4	3	3	2	4	3	4	4	1	4	2	2	1	4	2	5	2
5	5	5	1	4	3	3	5	5	5	5	5	5	1	3	2	3	3	2	1	3	1	2	2	1	4	5	3	5	1	5	1	5	5	5	5	1	5	4	5	3	1	1	1	5	5	1	3	5	3
5	5	4	2	5	5	1	5	5	5	5	5	5	1	5	4	4	5	1	1	5	2	5	5	1	4	5	5	4	2	1	1	4	4	4	3	2	4	2	4	4	1	1	1	3	5	1	1	5	1
4	4	4	3	4	4	4	5	5	5	5	5	5	5	5	5	3	3	2	2	3	2	2	2	2	2	5	5	5	3	2	2	3	3	5	3	2	5	2	3	2	1	2	3	3	5	5	3	5	1
4	4	4	1	3	3	3	4	4	4	3	5	3	1	5	4	3	5	2	1	5	1	5	3	1	2	5	1	4	1	1	1	4	4	4	3	2	4	3	5	4	2	2	2	1	4	1	2	3	1
5	5	4	3	4	3	3	4	4	4	4	4	4	4	5	4	4	4	3	3	4	3	3	3	2	2	4	4	4	3	2	2	3	3	4	3	2	4	2	3	2	1	2	3	3	4	4	3	4	1
5	5	4	1	5	5	2	5	4	4	5	5	5	2	5	4	4	5	1	1	5	2	5	3	2	4	4	5	4	2	1	2	4	4	4	4	3	2	4	2	4	1	1	1	2	5	1	1	5	1
5	1	4	2	5	3	3	5	2	2	4	5	5	4	5	5	5	3	4	3	5	2	5	3	2	5	5	3	3	4	1	1	2	2	5	3	3	5	5	4	4	1	2	2	3	5	1	3	5	2
4	5	2	2	3	2	2	4	4	4	4	4	4	2	5	5	5	4	4	3	4	3	4	3	4	3	3	4	3	2	1	1	3	3	4	3	2	4	1	5	3	4	2	2	1	5	1	4	4	2
4	2	4	1	5	4	5	5	5	5	5	5	5	2	5	2	2	1	1	2	2	2	2	2	2	4	5	4	4	2	1	1	4	4	3	4	2	4	3	4	4	2	2	2	2	5	1	1	5	2
4	5	3	2	3	1	1	5	4	3	5	1	5	5	5	5	5	4	3	4	5	3	5	5	1	5	5	4	4	2	1	1	5	5	5	4	1	4	4	5	3	1	2	2	5	3	2	2	3	1
5	4	4	1	5	5	4	5	5	5	5	5	5	5	5	5	5	3	3	3	3	1	3	2	3	3	3	4	4	3	3	2	3	3	3	2	2	3	4	4	3	2	2	2	3	5	2	5	5	3
5	5	3	1	5	5	5	5	5	5	5	5	5	5	5	3	3	3	3	3	4	3	3	2	4	4	4	2	3	2	2	2	3	4	2	4	4	4	3	4	3	3	3	3	1	5	1	3	4	1
5	5	4	3	3	3	3	3	3	2	4	4	5	3	5	4	4	4	4	3	5	3	4	2	2	3	5	4	3	3	2	1	4	4	3	2	2	3	3	4	2	2	3	3	1	4	1	3	5	3
5	5	5	3	5	4	3	5	4	3	5	5	5	4	5	5	5	4	4	4	5	3	5	2	2	3	3	3	4	4	2	2	3	3	3	4	1	4	3	4	4	2	3	2	2	5	2	2	5	1
5	5	5	2	5	4	3	5	5	5	5	5	5	4	5	5	5	5	4	3	1	1	1	1	1	3	3	3	5	1	1	1	3	3	3	4	1	4	3	4	4	1	1	1	2	5	2	1	5	1
3	4	4	4	4	4	3	4	4	4	4	4	4	5	5	5	5	5	4	3	5	4	4	4	3	3	3	3	3	3	3	3	3	3	3	3	3	3	3	3	4	4	3	4	1	5	4	4	4	1
5	5	5	1	5	4	3	5	4	4	4	5	5	1	5	3	2	2	2	2	3	1	3	1	1	4	5	4	4	1	1	1	4	5	4	5	1	5	3	5	3	1	2	1	1	5	1	2	5	1
5	4	3	1	5	5	3	5	5	3	5	5	4	4	5	5	5	1	1	4	4	1	4	1	2	5	4	5	4	3	2	1	4	3	3	2	2	3	4	4	2	1	2	2	3	5	1	3	5	2
5	5	5	1	3	1	1	5	4	4	4	2	5	2	4	2	4	4	4	3	3	2	2	1	1	5	5	5	5	1	1	1	4	4	4	4	1	4	3	4	2	2	2	2	4	4	1	2	2	1
5	4	4	1	5	5	4	5	5	3	5	5	4	4	5	5	5	1	1	4	3	1	3	2	3	5	4	5	4	3	3	1	4	3	3	2	2	3	4	4	3	1	2	2	3	5	1	5	5	3
5	5	5	1	4	4	3	5	5	4	4	5	5	1	5	1	4	4	4	1	5	1	5	1	3	5	5	5	5	1	1	1	5	5	5	4	4	5	1	5	2	1	5	1	5	5	1	2	5	1
5	5	4	4	2	3	1	5	4	2	4	3	2	3	3	5	4	3	4	3	4	3	5	4	2	3	5	3	2	2	1	1	5	5	5	3	2	5	3	5	4	1	1	1	5	4	3	4	4	2
5	5	5	1	3	3	3	3	3	3	4	4	4	2	5	3	5	3	3	2	4	1	4	1	1	5	4	3	5	1	1	1	5	3	3	4	2	5	3	5	3	2	2	2	4	4	3	3	4	2
5	4	5	1	5	5	5	5	5	4	5	5	5	1	3	2	3	5	2	2	2	1	2	2	1	1	5	1	5	4	2	1	1	4	5	3	2	4	1	5	2	1	1	1	4	4	1	4	3	2
5	4	2	1	5	5	3	5	5	4	5	5	5	4	5	5	4	5	3	3	4	1	5	1	1	4	5	3	4	1	1	2	3	4	4	3	2	4	3	3	3	2	1	1	2	4	1	2	4	1
5	5	4	2	5	4	2	4	3	2	4	5	5	4	5	4	5	4	4	4	5	3	4	3	2	3	4	3	3	3	1	1	3	3	2	3	1	2	2	4	3	1	2	2	3	5	2	3	5	3
5	5	4	2	4	3	2	4	3	2	4	5	5	4	4	4	5	4	4	4	5	3	5	4	2	3	4	3	3	3	2	2	3	3	2	4	1	3	3	4	3	1	2	1	3	5	2	3	4	3
4	2	3	1	3	3	2	3	3	3	3	3	3	2	4	4	4	4	3	2	3	2	3	4	2	4	4	4	4	2	2	2	4	4	4	4	2	4	3	4	3	2	2	2	3	5	3	3	3	2
5	5	4	2	4	4	4	4	4	4	4	4	4	3	4	4	3	3	2	2	2	2	2	2	2	4	4	4	4	2	2	2	2	4	4	4	2	4	4	4	4	2	2	2	1	4	2	2	4	2
4	4	4	1	4	3	2	5	4	5	5	5	5	3	5	5	4	4	4	3	4	2	2	1	2	3	4	4	4	3	2	2	3	3	4	4	2	4	3	4	2	2	2	2	2	4	2	2	4	1
5	5	4	1	3	3	3	5	4	4	4	5	5	2	5	2	5	3	4	2	5	1	5	2	1	5	5	3	4	2	3	1	5	5	4	3	1	5	4	5	4	1	1	3	1	5	2	3	4	2
4	4	3	1	3	3	2	3	3	3	3	4	3	5	4	4	4	4	4	2	3	3	3	4	2	4	5	4	4	2	2	2	4	4	4	4	2	4	2	4	3	1	2	2	3	4	3	2	4	2
5	4	5	2	3	3	2	5	3	3	4	5	5	1	4	3	3	3	4	4	2	2	4	3	1	5	5	2	4	2	1	1	4	4	4	3	1	3	3	4	3	1	1	1	4	5	2	3	5	2
5	5	3	4	4	3	4	4	2	4	4	4	4	3	4	5	5	3	3	3	4	2	4	2	5	4	4	5	4	2	4	2	5	4	4	3	2	4	3	3	2	1	2	2	1	5	1	3	4	1
5	5	3	1	4	4	2	4	3	2	3	3	4	2	4	2	3	3	2	2	2	2	4	2	1	2	4	1	2	2	1	1	3	3	3	1	3	2	3	3	3	1	3	3	1	5	1	2	4	1
5	5	5	1	5	3	3	5	5	4	5	5	5	3	5	5	4	3	3	3	4	1	3	2	1	4	5	5	4	3	1	1	4	4	3	3	3	5	3	4	2	1	1	1	3	4	1	3	5	1
4	4	4	1	5	4	3	5	4	4	4	4	4	4	5	5	4	4	4	3	2	1	3	1	1	3	3	3	4	1	1	1	3	3	3	4	1	4	3	4	4	2	2	2	2	5	2	1	5	1
5	5	4	1	3	1	1	4	4	4	2	4	2	4	5	2	4	4	5	3	2	1	2	1	1	4	4	4	1	1	1	1	4	5	5	5	1	5	3	4	2	2	1	1	5	5	1	2	3	1
5	5	5	1	3	1	1	5	5	5	5	2	5	2	5	2	4	4	4	3	2	2	2	2	1	4	4	5	5	1	1	1	4	5	5	5	1	5	3	3	2	1	1	2	5	5	1	2	2	1
4	5	3	1	5	3	2	5	4	5	5	5	5	1	5	4	4	5	1	1	5	1	2	2	1	5	5	5	5	2	5	1	5	5	3	4	2	5	2	5	5	1	5	1	2	5	2	2	3	1
5	5	5	2	3	2	3	5	3	3	5	5	4	2	5	5	5	5	5	2	3	2	2	2	2	4	4	5	4	2	3	1	4	4	3	4	2	5	2	5	3	3	5	1	2	5	2	2	2	3
5	5	2	1	5	5	3	5	5	4	5	5	5	3	5	5	4	5	3	4	5	1	5	2	2	4	5	3	5	2	2	2	2	3	3	3	2	3	3	3	3	2	3	2	2	5	1	3	3	1
4	4	2	1	5	5	3	4	4	4	4	4	4	3	5	5	4	5	3	4	4	1	5	2	1	4	5	4	5	1	1	1	5	3	3	3	4	3	3	3	3	1	1	1	2	4	1	3	3	1
5	5	5	1	5	5	5	3	3	3	3	5	3	5	5	5	5	5	1	1	1	1	1	3	1	5	5	3	4	4	3	1	4	4	3	3	1	4	3	3	2	1	1	1	2	5	2	2	5	2
4	4	3	2	3	3	2	4	3	3	3	4	2	2	3	3	2	2	4	4	4	2	1	2	1	3	4	3	4	2	2	2	4	4	4	4	3	4	3	3	3	1	1	1	1	5	4	3	3	3
4	5	2	4	3	3	1	5	4	3	4	4	5	4	5	4	4	5	3	2	4	2	5	2	2	4	5	5	2	2	1	5	4	4	5	5	3	2	3	5	2	1	2	1	4	5	3	2	4	2
5	5	3	1	5	5	3	5	4	3	5	5	5	4	5	4	4	4	3	3	4	1	4	1	2	4	5	2	5	1	1	2	3	3	3	2	3	4	3	3	3	1	1	1	2	4	1	2	4	1
5	4	5	1	5	5	4	5	5	5	5	4	5	4	4	5	4	1	3	1	1	1	2	1	3	1	4	5	4	2	2	1	5	4	5	4	2	5	2	4	4	3	2	2	1	4	1	3	3	1
4	4	2	3	5	2	1	4	3	4	4	4	5	3	5	4	4	4	4	3	3	3	4	4	3	4	4	4	4	3	3	2	4	3	3	2	1	3	3	4	3	2	3	3	3	4	2	3	4	3
5	5	3	1	5	5	3	5	5	4	5	5	5	3	5	5	4	5	3	3	5	1	5	2	2	4	5	4	5	3	1	1	4	4	3	3	2	4	3	3	3	2	1	2	2	5	1	3	3	1
5	4	4	5	3	2	2	3	4	4	4	4	4	3	5	4	4	4	4	3	5	3	4	3	2	5	5	5	5	4	2	2	3	3	4	4	3	4	5	4	4	2	2	3	3	3	2	2	3	2
5	5	4	1	3	3	3	5	5	5	5	5	4	1	4	4	3	4	2	2	1	1	1	1	4	4	4	5	4	2	4	2	5	4	4	3	2	4	3	4	2	4	4	2	1	5	2	2	4	2
5	5	5	1	4	4	4	5	5	5	5	4	5	3	5	5	4	3	2	2	3	1	2	3	2	3	5	5	4	2	3	2	4	4	3	3	3	5	2	4	2	2	2	1	4	1	1	1	3	1
5	4	5	1	5	5	4	5	5	5	5	4	5	4	4	5	5	4	4	2	3	1	4	2	3	2	4	4	4	2	2	1	4	4	4	4	2	4	2	4	4	3	2	2	1	5	1	4	4	1
5	5	4	3	3	3	3	3	3	3	3	4	2	2	3	4	2	2	2	3	4	2	2	2	1	3	3	3	3	1	1	1	3	3	3	4	4	3	3	3	3	4	3	3	2	4	3	2	3	3
5	5	4	1	3	3	2	3	5	4	4	4	4	4	5	5	5	5	1	2	5	1	4	4	1	4	5	5	4	4	1	1	5	4	3	4	3	4	1	5	1	1	2	1	3	3	1	4	5	1
4	4	3	1	3	3	2	3	3	3	3	3	3	3	4	5	5	5	2	3	4	2	3	3	4	3	4	4	3	3	2	2	4	3	2	3	2	3	2	4	2	2	3	2	4	4	1	3	4	1
5	4	4	1	5	4	3	5	5	4	5	4	5	4	5	4	4	4	5	4	3	2	2	1	3	4	5	3	4	3	5	1	4	4	5	3	3	4	4	4	4	1	4	1	3	5	5	5	2	1
5	4	5	1	4	4	3	5	5	5	4	5	5	1	5	4	4	5	4	4	4	1	4	1	5	4	5	4	4	1	4	4	4	4	5	4	4	5	3	4	3	4	4	2	5	5	1	3	3	1
5	5	3	1	5	5	5	5	5	5	5	5	5	5	5	5	5	5	2	4	3	1	2	2	1	5	5	5	5	1	1	1	5	5	5	5	1	5	5	5	5	1	1	1	1	5	1	3	5	1
5	5	4	1	5	2	2	4	4	3	5	5	5	5	5	5	5	5	5	5	3	2	4	3	1	5	5	5	4	3	1	1	5	4	5	4	4	5	4	4	4	2	2	2	3	5	1	2	5	1
5	5	3	1	5	5	5	5	5	5	5	5	5	5	5	3	3	3	2	4	4	2	4	2	1	4	4	5	4	1	1	1	4	4	5	5	1	5	4	5	4	1	1	1	2	5	1	2	4	1
5	5	4	2	3	3	3	5	5	4	4	5	5	3	5	5	5	4	1	3	3	1	4	4	1	4	5	4	5	1	1	1	5	4	3	4	3	2	4	3	4	3	2	2	2	5	1	3	4	2
5	5	5	1	5	5	3	5	5	5	5	5	5	2	5	5	5	4	1	2	5	1	5	2	2	4	5	2	4	2	4	1	5	4	2	3	2	4	3	4	2	2	2	2	3	5	4	3	5	1
5	5	5	1	5	5	2	5	5	5	5	5	1	5	5	2	5	4	1	2	5	1	5	2	1	5	5	2	4	2	3	1	5	4	2	3	2	3	3	4	2	2	1	1	3	5	3	3	5	1
5	5	3	3	3	5	3	5	4	4	4	5	4	1	5	5	5	4	3	1	5	2	3	4	1	5	5	5	5	1	1	1	5	4	5	4	1	5	4	5	5	1	1	1	1	5	1	3	5	1
5	4	4	1	5	5	4	5	5	5	5	5	5	3	5	4	3	4	2	4	4	1	4	1	1	3	4	4	3	4	4	1	4	4	2	2	5	4	4	5	3	1	3	3	1	5	1	3	5	1
5	4	5	1	5	5	5	5	3	5	5	5	5	1	3	5	4	1	1	1	3	1	3	1	1	5	5	5	5	2	2	2	5	5	5	4	2	5	4	4	5	1	1	1	1	5	1	1	5	1
5	4	5	1	5	5	5	5	5	5	5	5	5	1	3	3	4	1	1	1	3	1	4	1	1	5	5	5	5	2	2	2	5	5	5	4	2	5	3	4	4	1	1	1	1	5	1	1	5	1
5	1	4	1	5	5	3	5	5	5	5	5	5	1	5	4	4	2	1	4	3	1	3	4	1	5	1	5	4	4	5	1	5	4	4	4	1	5	3	5	3	1	2	1	5	5	1	1	5	1
5	5	4	1	3	3	3	5	4	3	4	5	3	3	4	5	4	3	2	2	5	1	5	2	1	4	5	5	4	1	1	1	2	4	4	4	1	4	3	5	4	1	2	1	1	5	3	1	4	1
4	4	3	1	5	5	3	5	5	3	5	5	5	1	5	4	3	5	1	1	1	1	3	1	1	5	5	1	3	3	1	1	4	3	5	3	1	3	3	2	3	1	3	1	3	5	3	5	3	1
5	2	3	1	5	5	2	5	5	5	5	2	5	1	5	1	5	5	5	1	5	1	5	1	1	5	5	5	5	1	1	1	5	3	5	3	1	3	2	5	4	1	3	1	1	5	1	3	1	1
5	5	4	4	4	4	3	5	4	4	4	5	4	4	5	5	5	4	3	3	4	1	3	2	2	4	5	5	5	2	2	1	4	4	5	3	1	4	3	4	3	2	2	2	5	5	4	3	3	1
5	1	5	1	3	5	2	5	5	5	5	5	5	1	5	5	1	5	1	1	1	1	1	1	5	5	5	5	5	5	5	5	5	4	3	4	5	5	3	3	3	1	5	1	1	5	1	1	5	1
5	5	5	1	5	4	4	4	4	3	3	5	3	5	5	5	5	5	1	1	1	1	1	1	1	5	5	4	3	1	1	5	5	4	4	1	5	5	3	3	2	1	1	1	2	5	1	3	5	2
4	4	4	1	1	5	3	1	5	5	5	5	5	2	5	4	4	5	1	1	1	1	1	1	2	4	4	3	4	1	1	1	3	4	4	4	1	4	3	4	3	2	1	1	3	4	2	4	5	1
4	5	4	2	4	4	3	3	3	3	4	4	4	3	5	3	5	4	4	3	4	1	4	1	1	5	4	5	4	2	1	1	5	4	4	4	3	4	3	4	3	1	2	1	3	3	3	4	4	2
5	5	4	3	3	3	1	4	3	3	4	3	4	2	5	5	5	5	5	2	4	2	5	2	2	4	4	5	4	2	2	1	4	5	5	5	4	1	3	5	2	2	4	2	1	5	1	1	3	2
5	2	3	2	5	5	3	5	5	5	5	5	5	2	5	3	2	1	1	2	1	2	1	3	1	4	5	5	4	3	1	1	5	3	5	2	1	3	4	3	4	1	3	3	3	5	1	5	5	1
5	5	4	1	3	4	2	5	4	3	4	5	4	1	5	5	4	3	3	2	4	1	4	2	1	5	5	4	5	2	1	1	5	3	3	2	1	4	3	4	3	1	1	1	1	5	1	3	5	1
4	4	2	1	5	5	5	5	5	5	5	5	5	4	5	3	4	4	2	3	4	1	4	1	1	4	5	5	5	1	1	1	3	3	5	4	3	4	3	2	2	1	2	1	1	5	1	3	5	1
5	5	5	1	4	4	3	5	5	3	3	5	5	2	5	4	4	4	2	2	4	1	4	3	1	4	5	3	4	2	2	1	4	4	4	3	2	4	3	4	3	1	1	1	2	5	1	2	5	1
3	5	2	1	5	5	5	5	5	5	5	5	5	3	5	3	3	4	2	2	3	1	3	2	1	4	5	5	5	1	3	1	4	3	5	4	3	4	3	4	4	1	4	1	1	4	1	2	4	1
5	5	5	1	4	3	2	5	3	5	5	2	5	1	5	5	5	5	4	1	5	1	5	3	4	4	5	5	5	2	5	1	4	4	4	2	4	5	4	5	5	1	1	1	2	5	1	3	5	1
5	4	5	1	4	4	3	5	5	5	4	5	5	2	5	4	4	4	3	4	4	1	4	1	2	4	4	4	4	1	3	4	3	3	2	3	2	3	3	4	3	4	4	2	2	5	1	1	5	1
5	5	4	1	4	3	2	5	3	3	3	3	5	4	5	5	4	3	3	3	4	4	4	4	1	3	4	4	3	3	2	1	2	3	3	3	4	2	3	3	4	3	2	2	2	4	1	1	5	1
5	4	5	2	3	3	3	5	3	3	3	5	4	2	5	5	3	4	3	3	2	2	2	3	1	4	5	3	4	1	1	1	4	4	4	3	1	4	3	4	4	1	1	1	4	5	3	3	5	2
5	5	5	1	3	3	2	5	4	3	3	5	4	2	5	2	3	4	3	3	4	1	4	2	1	4	5	4	4	2	1	1	4	5	4	3	1	4	3	3	4	1	1	2	3	5	3	3	4	2
5	5	3	3	4	4	3	4	3	2	3	3	2	3	4	3	3	2	4	4	3	1	2	3	3	4	3	4	3	5	5	1	5	4	4	1	5	2	3	4	5	1	2	3	2	4	2	3	3	2
5	5	5	1	5	5	5	5	5	5	5	4	5	1	5	1	2	1	2	1	1	1	1	1	1	1	5	1	5	1	1	1	5	3	3	4	5	4	1	3	1	1	3	3	1	5	1	3	3	1
5	5	5	1	3	3	3	4	4	4	3	5	3	1	5	4	3	5	2	1	5	1	5	2	1	2	5	2	4	1	1	1	4	4	4	3	1	4	3	5	3	1	1	1	1	5	1	2	3	1
5	5	3	4	4	4	4	4	3	2	2	3	2	3	4	4	4	2	4	4	3	1	2	3	3	4	4	5	3	5	5	1	5	5	4	5	1	5	3	3	5	1	1	1	2	3	2	2	2	2
4	4	4	1	4	4	3	5	4	4	5	4	5	4	4	4	4	4	4	4	5	1	2	1	4	4	4	5	4	2	1	1	1	2	5	3	4	4	4	3	4	2	3	3	2	2	1	1	2	1
5	5	4	2	3	4	2	5	4	3	4	5	4	1	5	3	3	3	3	2	4	1	4	2	1	5	5	3	5	2	1	1	5	3	3	2	1	3	4	5	2	1	1	1	1	5	1	2	5	1
4	5	5	5	5	5	4	4	3	3	3	3	3	4	4	4	4	4	3	2	3	3	3	2	4	4	3	4	5	5	5	5	5	5	5	5	5	4	5	5	5	5	5	5	1	4	3	3	3	1
5	5	5	1	3	3	1	3	2	3	3	3	2	4	5	4	4	2	3	4	5	1	2	4	2	3	4	4	3	2	4	1	4	4	3	4	3	4	1	5	2	1	1	1	1	5	1	3	4	2
5	5	5	1	1	1	3	3	3	3	1	3	3	1	5	1	5	1	1	1	5	1	5	5	1	4	5	5	5	1	1	1	5	5	5	5	1	5	3	5	3	1	1	1	1	5	3	1	1	1
5	5	5	1	5	5	4	5	5	5	5	5	5	4	5	5	3	4	1	1	1	1	4	1	1	5	5	5	4	1	1	1	1	2	2	3	5	3	3	4	3	1	1	1	2	5	2	1	5	5
5	5	5	1	5	5	4	5	5	5	5	5	5	4	5	2	3	4	1	1	1	1	4	1	1	5	5	5	4	3	1	1	4	2	2	3	5	3	3	3	2	1	1	1	1	5	2	1	5	3
5	5	5	1	3	1	1	5	5	4	3	5	5	1	5	5	5	5	1	1	1	1	3	1	1	3	5	5	3	1	1	1	5	5	5	3	1	1	3	5	5	1	1	1	5	5	1	5	5	1
4	5	3	2	3	3	1	4	4	4	3	3	5	5	5	5	5	5	5	5	5	3	4	2	2	2	5	3	5	2	1	1	4	4	4	3	1	5	3	5	5	1	1	1	5	5	3	4	5	1
5	5	3	1	4	1	5	2	2	3	5	5	5	1	5	5	4	5	5	1	1	1	5	1	3	2	5	1	3	1	1	1	5	4	5	4	1	5	1	5	4	1	1	1	5	5	1	4	5	1
5	5	5	1	5	5	5	5	5	5	5	5	5	2	5	3	3	3	3	3	3	1	3	3	1	3	5	4	4	4	2	1	4	4	5	3	1	4	4	4	4	1	1	1	3	5	3	3	5	1
5	5	5	1	4	3	3	5	4	3	5	5	5	1	5	3	4	3	4	2	3	1	4	1	1	4	4	4	3	2	2	1	4	4	3	3	2	4	3	3	4	1	1	1	1	5	3	3	5	1
5	5	4	1	5	4	3	5	5	4	5	5	4	4	5	4	5	4	4	4	3	1	4	1	2	4	5	2	5	1	1	1	3	1	1	2	2	4	3	5	3	1	3	1	1	5	2	3	5	1
5	5	4	1	5	5	3	5	5	4	5	5	4	4	5	5	5	5	4	4	3	1	3	1	1	3	5	2	5	1	1	1	1	1	1	2	2	4	3	5	4	1	5	1	1	5	2	2	5	1
4	4	4	2	4	4	3	4	4	4	4	4	4	4	4	4	4	4	4	4	4	2	3	1	1	4	4	1	3	2	2	2	4	4	4	2	3	4	2	4	4	2	2	2	2	4	2	2	5	1
5	5	5	1	4	4	3	5	5	5	4	5	5	2	5	5	3	5	1	2	2	1	3	2	2	4	5	5	4	2	2	1	4	4	4	4	2	5	3	4	3	1	1	1	3	5	1	2	5	1
5	4	5	1	5	5	4	5	5	5	5	5	5	2	5	4	5	2	3	2	5	3	4	2	1	4	5	5	5	5	1	1	3	4	4	3	1	4	3	3	3	2	2	2	1	5	1	2	5	1
5	4	4	1	1	5	3	5	5	5	5	5	5	2	5	3	5	4	5	2	3	1	3	1	2	5	5	3	4	1	1	1	3	4	4	4	1	5	2	5	2	1	2	1	1	5	1	2	5	1
5	2	5	1	5	5	4	5	5	4	5	5	5	1	3	3	2	1	2	1	1	1	1	1	2	3	5	5	5	4	1	1	4	4	4	4	1	5	3	4	4	1	1	1	1	4	1	2	5	1
5	3	4	1	5	5	5	5	5	5	5	5	5	1	4	2	2	1	2	1	4	1	3	3	1	3	5	1	3	3	1	1	4	4	4	3	1	5	3	5	3	1	1	1	3	5	2	1	5	1
5	5	4	1	5	5	5	5	5	5	5	5	5	4	5	5	4	4	1	1	1	1	1	1	1	5	5	5	5	1	1	1	1	5	5	5	1	5	5	5	5	1	1	1	1	5	1	1	5	1
4	5	4	1	3	3	2	4	4	3	4	5	4	1	5	4	5	5	3	1	1	1	3	1	2	2	5	3	4	2	1	1	1	5	1	2	1	5	3	5	4	1	4	1	2	5	1	1	5	1
5	1	3	1	4	2	1	5	5	1	5	5	5	5	5	5	4	4	4	5	3	3	3	3	1	2	5	5	5	2	2	1	3	4	4	3	2	5	4	5	4	1	1	1	1	5	1	1	5	1
5	5	5	2	5	5	4	5	5	5	5	5	5	1	5	5	3	2	1	1	1	1	1	2	1	5	5	5	5	1	1	1	5	5	5	4	1	5	3	5	4	1	1	1	1	5	1	1	5	1
5	5	4	1	4	4	4	5	4	4	5	4	3	1	5	5	5	2	2	1	4	1	4	1	1	3	5	4	4	1	1	1	3	5	4	4	1	5	3	5	4	1	1	1	1	5	1	1	5	1
5	5	4	1	5	5	4	5	5	5	4	5	5	1	5	3	5	4	2	1	4	1	3	1	2	4	5	3	5	2	1	1	5	4	4	3	2	4	3	5	4	1	1	1	1	5	1	1	5	1
5	1	4	1	4	2	1	4	4	1	4	4	4	4	4	5	4	4	4	5	4	4	4	4	1	2	4	4	4	3	3	2	3	4	4	3	2	4	4	4	4	2	2	2	1	5	1	1	5	1
5	3	5	1	4	3	3	5	5	4	5	5	5	1	4	4	3	3	2	2	1	1	1	2	3	3	5	2	4	3	3	1	5	3	4	3	3	5	2	5	3	1	3	2	1	5	1	1	5	1
5	5	4	1	4	4	2	5	5	4	4	5	5	2	4	4	3	3	3	2	3	2	4	1	2	4	5	2	4	3	2	1	5	3	4	3	3	5	2	5	3	1	3	2	1	5	1	1	5	1
5	5	5	1	5	4	3	5	4	4	5	5	5	5	5	5	4	4	4	3	4	1	3	2	2	3	4	4	4	3	2	2	3	3	5	5	3	5	3	5	3	2	2	2	1	5	1	1	5	1
5	5	5	1	5	4	3	5	4	4	5	4	5	4	5	5	4	5	4	4	5	1	2	1	1	3	4	3	4	2	1	1	4	4	4	5	2	5	3	5	3	1	2	2	1	5	1	1	5	1
5	2	5	1	5	5	4	5	5	5	5	5	5	2	5	5	2	4	2	4	4	1	4	1	1	2	1	1	2	4	4	1	2	4	1	2	5	4	4	5	3	2	5	1	1	5	1	1	5	1
5	5	4	1	4	4	4	5	4	3	5	4	3	2	5	5	5	2	2	1	4	2	4	2	1	4	4	3	3	1	1	1	3	4	3	4	1	4	3	5	3	1	1	1	1	5	1	1	5	1
5	5	4	1	4	3	2	5	5	3	5	5	5	2	5	2	2	4	2	1	3	1	4	1	1	5	5	4	4	1	1	5	3	4	4	4	3	5	4	4	3	1	1	1	3	5	1	1	5	1
3	5	3	1	3	3	1	5	4	2	3	5	3	1	5	4	5	4	1	1	4	1	5	1	4	2	3	5	3	3	1	1	3	3	5	3	1	3	2	4	3	2	3	2	1	5	1	1	5	1
5	3	5	1	4	3	3	5	5	4	5	5	5	1	5	1	1	3	3	1	2	1	3	1	1	5	5	2	4	3	1	1	5	3	5	4	2	2	3	4	3	1	2	2	1	5	1	1	5	1
5	3	5	1	5	5	4	5	5	5	5	5	5	3	5	5	5	2	3	1	5	3	3	3	1	5	5	5	5	5	1	1	2	5	4	4	1	5	4	4	3	1	1	1	1	5	1	1	5	1
4	5	3	1	4	3	2	5	5	4	5	5	5	3	5	3	3	4	2	1	2	1	3	1	1	5	5	5	4	3	1	1	5	3	5	5	3	3	5	3	3	1	1	1	3	5	1	1	5	1
4	2	4	1	4	4	4	4	4	4	4	4	4	2	4	4	4	5	3	2	2	2	2	2	1	2	4	2	4	2	2	5	4	4	4	4	2	4	3	5	2	1	2	1	1	5	1	1	5	1
5	5	5	1	5	4	2	5	4	5	5	5	5	4	5	5	4	3	4	3	4	1	2	1	1	2	5	5	5	2	1	1	4	4	5	5	2	5	3	5	2	1	1	1	1	5	1	1	5	1
5	2	5	1	5	5	5	5	5	5	5	5	5	2	5	5	5	5	3	3	3	3	3	3	1	3	4	2	4	2	1	4	3	4	4	4	2	4	3	5	2	1	1	1	1	5	1	1	5	1
5	4	5	1	5	3	2	5	5	5	5	5	5	3	3	3	3	3	1	1	1	1	1	1	1	3	5	3	4	1	3	1	4	4	2	3	3	4	3	4	2	1	1	1	3	5	1	1	5	1
5	5	3	2	3	3	2	5	4	2	3	5	3	1	5	4	5	4	1	1	4	1	5	2	3	3	4	5	3	3	2	2	3	3	4	3	3	3	2	4	2	2	3	2	1	5	1	1	5	1
5	5	5	1	5	5	3	5	5	5	5	5	5	2	5	4	4	3	2	3	3	1	3	2	2	3	5	3	3	4	3	1	5	3	4	3	2	4	2	4	2	1	2	2	1	5	1	1	5	1
3	2	3	1	4	4	4	4	4	4	4	4	4	2	4	4	4	4	3	2	2	2	2	2	1	2	4	2	5	2	2	4	5	5	5	5	2	5	4	3	2	1	2	2	1	5	1	1	5	1
5	5	5	1	1	5	5	5	5	5	5	5	5	1	5	5	1	5	1	5	1	1	4	1	4	4	5	2	4	1	4	1	4	5	4	2	2	5	2	5	4	1	5	5	4	3	1	1	5	1
5	5	3	3	3	4	2	5	5	2	4	3	2	2	4	5	3	4	4	3	4	3	5	4	2	2	5	3	5	2	1	1	5	5	5	3	1	5	3	5	4	1	1	1	5	5	3	4	4	1
4	4	4	2	3	3	4	3	3	4	4	4	3	3	4	3	4	4	3	3	4	1	2	1	1	5	4	5	4	2	1	1	4	3	5	3	4	4	4	4	4	2	2	2	4	4	3	4	4	1
5	3	5	1	1	5	5	5	5	5	5	5	5	1	5	1	2	1	1	1	3	1	2	2	1	1	5	1	1	1	1	1	1	3	5	3	1	3	5	3	3	1	1	5	3	5	1	4	4	1
4	5	4	1	4	4	3	4	4	4	4	4	4	1	5	5	5	5	5	1	3	2	3	4	1	5	5	5	3	3	1	1	4	4	5	2	3	5	3	5	4	2	3	1	1	5	1	3	4	1
5	4	4	1	5	5	5	5	5	5	5	5	5	3	4	3	3	4	2	2	3	1	3	1	1	3	5	3	4	2	2	1	5	5	3	4	1	4	4	5	3	1	1	1	1	5	1	2	4	1
4	5	3	3	3	3	2	3	3	3	3	3	3	5	5	5	5	5	4	3	5	3	5	3	3	3	4	3	3	3	3	3	3	3	3	3	3	2	3	3	2	3	3	3	1	5	3	3	3	1
5	3	5	1	5	5	4	5	5	5	5	5	5	1	3	1	3	5	1	1	1	1	1	1	1	5	5	3	4	1	5	1	5	5	5	4	1	5	4	4	4	1	1	1	1	5	1	3	3	1
5	5	3	3	3	4	2	3	3	4	4	3	3	1	5	5	5	5	5	1	5	1	5	1	1	5	5	5	5	1	1	1	5	5	5	5	1	5	3	5	2	1	5	1	1	5	1	1	3	1
5	5	5	1	3	1	1	4	1	1	1	1	3	3	1	3	1	1	1	3	1	1	1	1	1	5	5	5	5	1	1	1	5	5	5	3	1	4	5	5	5	1	1	1	1	5	1	1	1	1
5	4	4	4	5	5	4	5	5	5	5	5	5	5	5	5	5	5	5	1	4	1	1	1	4	4	4	4	4	3	2	1	4	5	4	4	1	4	4	4	1	1	1	1	1	1	1	1	1	1
5	5	5	1	5	5	4	5	5	5	5	5	5	1	3	3	3	1	1	1	1	1	3	1	1	4	5	5	5	2	1	1	5	4	5	4	2	5	3	5	3	1	1	1	1	5	1	2	5	1
4	5	4	3	3	3	3	3	3	2	3	4	4	2	5	5	4	4	3	3	4	2	3	2	2	2	5	4	3	2	2	4	3	4	2	3	2	3	3	4	4	3	4	4	1	1	1	3	4	3
5	5	4	1	5	5	5	5	5	5	5	5	5	1	4	3	4	4	2	1	4	1	2	1	1	5	5	5	5	2	1	1	5	3	3	3	1	5	3	4	2	1	1	1	1	5	1	2	5	1
5	5	3	3	3	1	1	5	4	3	4	4	5	3	5	2	3	5	5	3	5	1	5	2	1	3	5	1	5	1	1	1	4	4	3	4	2	5	3	5	3	1	2	1	1	5	2	2	5	1
5	5	2	4	3	2	2	5	5	3	4	3	5	4	5	4	4	5	5	4	5	1	5	3	1	1	5	1	5	1	1	5	4	4	5	4	1	5	3	5	5	1	1	1	1	5	3	1	5	1
4	5	3	2	3	3	3	4	4	3	3	3	3	3	4	4	4	4	4	4	3	2	3	2	2	4	4	2	3	2	2	2	3	3	3	3	2	4	3	4	3	2	3	2	2	4	1	3	4	1
4	4	3	1	5	5	5	5	5	5	5	5	5	4	4	4	4	4	3	3	4	2	4	2	1	5	5	5	5	1	1	1	1	4	4	5	1	4	5	4	4	1	1	1	1	5	1	1	4	1
5	3	5	1	4	4	3	5	4	4	4	5	5	2	5	2	2	2	1	1	3	1	3	2	1	3	5	2	3	3	1	1	4	3	4	3	1	4	3	4	3	1	1	2	3	5	1	2	5	1
5	5	5	1	4	3	2	5	5	5	5	5	4	1	3	4	4	4	3	3	3	1	4	2	1	5	5	3	4	1	1	1	5	5	5	5	1	4	1	4	2	1	2	1	1	4	1	2	5	1
5	3	3	1	5	5	5	5	5	5	5	5	5	3	4	4	4	4	2	2	3	1	3	1	1	4	5	4	3	2	2	1	5	4	3	4	1	4	4	5	4	1	1	1	1	5	1	1	5	1
5	5	4	1	5	5	3	5	5	4	4	4	5	1	5	3	3	4	4	4	4	1	4	1	2	5	5	3	3	2	1	5	3	4	3	2	1	3	3	5	3	1	2	2	1	5	1	1	5	1
5	5	5	1	4	5	4	5	5	5	5	5	5	3	5	5	4	4	2	2	2	2	2	1	1	5	5	1	4	1	1	1	4	3	4	4	1	4	2	4	3	1	1	1	1	5	1	1	5	1
5	5	5	1	4	3	3	5	5	5	5	5	4	1	5	5	4	4	2	2	3	1	3	2	5	5	5	5	5	1	1	1	5	5	5	5	1	5	1	4	2	1	1	1	1	4	1	1	5	1
5	3	4	1	5	5	5	5	5	5	5	5	5	4	5	4	4	5	2	1	2	1	3	1	1	2	5	3	3	2	2	1	5	5	4	4	1	4	4	4	4	1	1	1	1	5	1	2	3	1
5	5	4	2	5	5	2	5	5	4	5	5	5	3	4	4	4	3	1	1	1	1	2	2	1	4	5	3	4	2	1	1	4	4	4	4	2	4	3	4	3	1	1	1	1	5	1	1	5	1
4	5	4	1	4	4	2	4	4	3	3	4	4	2	4	5	5	5	3	3	3	3	4	2	1	5	5	4	3	2	4	1	4	3	4	3	1	4	2	5	2	2	1	1	2	4	1	2	5	2
4	5	4	1	4	4	2	4	4	3	3	4	2	2	4	5	5	5	1	3	3	3	3	4	2	2	5	5	4	2	4	1	4	3	5	4	2	4	2	5	2	2	1	1	1	4	1	2	5	2
5	5	5	1	5	5	5	5	5	5	5	5	5	1	3	5	3	2	1	1	3	1	3	2	1	3	5	5	5	1	2	1	4	5	4	4	2	5	3	4	3	1	1	1	2	5	1	3	5	1
5	1	5	4	5	5	5	5	4	4	5	5	5	1	5	5	5	5	1	3	3	3	3	2	1	4	5	5	4	2	1	1	1	5	5	4	1	5	2	4	3	1	5	1	1	5	1	1	3	3
5	5	5	1	4	4	4	5	5	5	5	5	5	3	5	5	3	3	3	1	3	1	3	2	1	3	5	5	4	2	2	1	5	5	5	3	4	4	3	4	3	1	1	1	1	3	1	1	2	1
5	5	5	1	4	4	4	4	4	4	4	4	4	4	5	5	4	4	4	4	3	1	3	2	1	3	4	4	4	2	2	1	4	4	4	4	2	4	3	4	3	1	1	1	2	5	1	3	5	1
5	5	5	1	4	4	2	5	5	4	3	4	4	2	5	4	4	3	2	2	3	1	2	2	1	5	5	5	5	1	1	1	4	4	4	4	1	4	3	5	4	1	1	1	4	5	2	2	2	1
4	4	3	1	4	4	4	4	4	4	4	4	4	4	5	2	2	2	2	2	3	2	3	2	5	5	5	2	3	2	2	1	3	5	2	3	3	3	3	3	2	2	2	3	1	5	1	3	3	1
4	5	3	1	5	5	5	5	5	5	5	5	5	1	3	2	2	1	1	2	3	2	3	2	4	4	4	1	3	2	2	1	3	4	2	3	3	3	2	3	2	2	2	2	1	5	1	3	4	1
5	3	5	1	4	3	2	5	4	4	5	3	5	1	5	3	3	5	1	1	2	1	3	1	1	3	5	2	4	2	2	1	5	4	4	4	2	4	3	4	3	1	2	2	3	5	1	3	1	1
5	5	3	1	4	4	4	4	4	4	4	4	4	3	3	3	3	3	3	3	3	2	3	2	4	4	4	1	3	2	2	2	3	4	2	3	3	3	2	2	2	2	2	2	1	5	1	3	4	1
5	4	3	1	4	3	3	5	5	4	4	5	5	2	5	3	2	4	4	1	4	2	4	1	2	5	5	1	3	2	1	5	3	2	4	3	3	2	4	4	1	2	1	2	3	3	1	3	5	1
4	4	3	1	3	3	3	5	5	4	4	4	4	2	3	3	2	4	3	2	2	2	2	2	2	3	3	2	3	4	2	2	4	3	2	3	2	3	2	4	2	2	2	2	4	4	1	3	5	1
4	5	3	3	3	3	3	3	3	3	3	3	4	4	4	4	4	3	2	4	3	4	3	3	4	4	5	4	4	4	4	4	4	4	4	4	4	3	4	4	4	4	4	4	1	5	3	3	3	1
5	5	3	1	4	3	2	5	5	5	5	5	5	5	5	3	3	4	2	1	2	1	2	1	1	4	5	5	4	3	2	1	5	3	3	3	3	3	3	3	3	3	2	3	2	5	1	2	5	1
5	4	3	1	5	5	3	5	5	3	5	5	5	2	4	4	3	4	1	1	4	1	4	1	1	5	5	1	3	2	1	1	4	3	4	3	1	3	4	2	3	1	2	1	1	5	1	5	5	1
5	5	3	3	3	4	3	5	4	3	4	5	4	1	5	5	4	3	3	1	4	2	4	3	1	5	5	4	5	1	1	1	5	4	4	3	1	4	4	5	2	1	1	1	1	5	1	3	5	1
5	5	3	1	5	5	2	5	5	5	5	5	5	1	5	1	4	4	3	1	3	1	3	1	1	4	4	1	2	2	1	1	4	3	3	3	1	3	3	2	3	1	2	1	1	5	1	1	5	1
5	5	4	1	5	3	3	5	5	2	3	3	3	5	5	5	5	5	5	5	4	2	4	3	1	4	4	4	5	2	2	1	5	3	4	3	3	4	3	3	3	3	3	3	3	4	1	3	5	1
4	4	5	1	4	4	4	3	3	4	3	4	3	2	4	3	3	4	2	2	2	1	4	2	2	3	5	2	4	2	2	2	5	5	5	4	3	4	3	5	5	3	3	3	1	5	2	3	4	1
4	4	3	1	4	3	2	5	5	4	4	4	4	2	4	3	2	4	3	2	3	2	3	2	2	4	4	2	3	1	1	4	3	2	3	2	3	2	4	4	2	2	2	2	3	3	1	3	5	1
5	4	4	1	4	4	3	5	5	4	4	4	4	2	4	3	3	3	2	2	4	1	4	2	1	5	5	3	4	3	2	1	5	4	4	3	1	4	2	4	3	2	1	1	2	5	1	3	5	1
5	5	3	3	3	2	1	4	3	3	4	5	5	2	5	3	4	4	4	4	5	1	5	3	1	4	5	3	4	2	1	2	4	5	4	4	2	5	4	5	4	1	1	1	1	5	3	3	5	2
5	5	4	1	5	4	4	5	4	3	4	4	5	5	5	3	5	4	4	3	5	3	5	3	2	4	5	3	4	3	2	1	3	4	3	4	2	5	3	4	3	2	2	2	2	5	1	1	5	2
5	4	3	2	3	3	3	5	4	3	4	5	5	3	4	5	5	5	3	3	4	2	4	2	1	4	5	4	5	1	1	1	4	4	3	4	4	3	2	3	3	3	2	2	2	5	1	3	4	2
5	4	4	2	3	3	2	5	4	3	4	5	4	2	5	4	3	4	3	3	4	2	3	3	1	4	5	2	5	3	1	1	4	4	4	3	1	3	3	4	3	2	1	2	3	5	3	2	4	2
5	4	4	1	4	4	5	5	5	4	4	3	5	1	5	1	2	2	2	2	2	2	2	2	1	2	5	2	5	2	2	2	5	3	3	4	5	4	1	3	1	1	3	3	1	4	1	3	3	1
5	4	4	1	5	4	4	5	4	4	5	5	5	1	3	1	3	4	4	2	4	1	4	1	2	4	5	3	4	4	1	1	5	4	4	4	2	5	3	4	4	1	1	2	1	5	1	3	5	1
5	4	5	1	3	3	2	5	5	5	5	5	5	1	5	1	2	1	1	1	3	1	3	2	1	4	5	3	2	3	2	1	4	4	5	4	1	4	5	4	3	1	1	3	3	5	1	3	5	1
5	5	4	1	5	5	5	5	5	5	5	5	5	3	5	4	3	3	1	1	2	1	2	2	1	5	5	3	5	1	1	1	5	5	5	5	1	4	3	4	2	1	1	2	5	5	5	1	5	1
5	5	5	1	5	5	4	5	5	5	5	5	5	1	3	3	2	4	3	1	3	1	3	1	1	5	5	5	5	3	1	1	4	4	5	4	2	5	3	5	3	1	2	2	1	5	1	1	5	1
3	3	3	1	3	3	3	5	5	5	5	5	4	1	3	3	3	3	1	1	3	1	3	1	3	3	5	3	3	3	3	1	3	3	3	3	2	3	3	3	3	1	3	3	2	5	1	1	3	1
5	3	5	1	5	5	5	5	5	5	5	5	5	1	3	3	1	1	1	1	1	1	1	1	1	5	5	4	5	1	1	1	5	5	5	4	1	5	3	5	4	1	1	1	1	5	1	1	5	1
5	5	4	1	4	2	2	5	4	5	3	5	1	1	5	5	5	5	1	1	1	1	1	2	1	2	2	5	5	1	1	1	4	4	4	2	5	3	5	5	3	5	2	2	3	4	1	1	4	1
4	5	3	3	4	3	3	5	4	3	5	5	5	3	5	3	3	4	2	2	4	1	4	1	1	5	5	3	3	1	1	5	4	4	3	3	2	5	4	4	2	1	2	1	4	5	2	1	5	1
5	5	5	1	3	3	3	4	3	3	3	3	3	3	5	5	5	5	4	5	2	2	4	4	2	4	5	3	3	2	3	2	4	4	2	3	3	3	2	5	2	1	4	1	1	5	4	4	4	2
3	4	3	1	3	3	1	4	4	2	3	4	4	1	4	4	5	4	1	1	3	1	4	1	4	2	4	4	4	4	2	2	3	3	5	3	1	3	2	4	3	2	3	2	1	4	1	1	5	1
5	5	4	1	4	4	2	5	4	4	4	4	4	2	5	5	3	2	2	2	2	1	1	2	1	2	5	1	4	3	1	1	4	4	4	3	2	4	2	4	4	2	2	1	3	5	1	2	4	1
5	5	5	1	4	3	3	5	5	5	5	5	5	1	5	4	4	4	1	2	1	1	3	1	1	2	4	1	5	1	2	1	2	3	2	2	2	4	1	2	3	1	1	1	5	5	1	3	5	3
5	5	5	1	4	4	4	5	4	4	5	5	5	1	5	4	4	4	3	2	5	1	4	1	1	4	5	4	4	3	1	1	4	3	3	3	4	3	3	3	3	1	2	2	1	3	1	3	5	2
5	4	3	4	5	5	3	5	5	5	5	5	5	5	5	4	4	4	4	2	4	1	3	1	1	5	5	5	4	3	1	1	4	5	4	4	1	4	4	3	3	1	2	2	1	4	1	3	5	1
5	4	4	1	5	3	3	5	4	4	4	5	5	3	5	3	4	3	2	1	3	2	4	2	3	3	5	3	5	3	2	1	4	2	3	2	3	3	2	5	3	1	1	1	1	3	1	3	5	1
5	5	5	1	3	3	3	5	4	4	4	5	5	1	5	3	5	3	4	2	5	1	5	1	1	3	5	3	3	2	3	1	4	4	4	4	2	4	2	4	3	1	1	2	1	5	2	3	4	1
5	5	4	1	5	3	3	5	4	4	4	5	5	2	5	3	3	3	2	1	4	2	4	1	2	5	5	4	4	2	1	3	2	3	2	3	4	3	2	4	2	1	1	2	1	4	1	3	4	1
5	4	4	1	4	3	3	5	4	4	4	5	4	3	5	5	4	3	2	1	1	2	3	2	3	2	5	3	5	3	2	2	4	2	3	2	3	3	2	4	2	1	1	2	1	3	1	2	2	1
5	5	5	1	5	5	3	5	5	5	4	5	5	2	5	3	5	4	3	2	4	1	4	1	2	5	5	3	5	2	2	1	4	4	3	2	3	4	3	4	4	1	1	1	1	5	1	3	5	1
5	5	4	1	5	5	2	5	5	4	5	5	5	3	4	4	5	3	2	2	3	1	4	1	1	5	5	4	4	3	1	4	4	4	4	2	4	3	3	3	2	1	1	1	1	5	1	1	5	1
5	4	3	1	4	2	2	5	4	3	4	5	4	4	5	5	5	5	2	2	3	1	4	2	2	4	2	4	4	1	1	3	4	4	2	4	3	4	4	3	3	1	1	1	1	4	1	1	4	1
5	5	5	1	3	3	3	5	4	4	5	5	5	1	5	4	4	4	5	3	3	1	4	1	1	2	5	4	4	3	4	1	4	4	4	3	2	4	3	3	4	1	1	4	1	5	3	3	5	1
5	5	4	2	4	4	3	4	3	3	4	4	4	3	4	3	4	3	4	3	4	2	3	2	1	3	4	3	3	3	2	1	3	3	2	2	1	2	2	4	3	1	2	2	1	5	2	3	5	3
5	5	3	2	3	3	1	4	4	4	4	4	3	3	3	3	4	4	4	4	4	3	4	2	2	2	4	5	2	1	1	4	4	4	3	1	5	3	5	5	2	1	1	1	4	4	3	4	4	1
5	5	5	1	5	5	5	5	5	5	5	5	5	2	4	3	4	4	2	1	4	1	2	2	1	4	4	4	4	2	2	2	5	3	3	3	2	4	999	3	4	2	2	2	1	5	1	2	4	1
5	1	3	1	4	1	1	4	4	2	4	4	4	4	4	4	3	3	3	4	2	2	2	2	1	2	4	4	4	2	2	1	3	3	3	2	2	4	4	4	3	2	2	2	1	4	1	1	4	1
5	4	3	2	4	3	2	4	4	3	4	4	4	3	5	4	4	4	4	3	3	2	3	3	3	3	4	3	4	3	3	1	4	4	3	3	2	4	3	4	2	2	2	2	2	4	1	2	4	1
5	3	5	4	5	5	5	5	4	4	5	5	5	2	5	4	3	3	2	3	3	2	3	2	1	5	5	5	4	2	1	1	4	5	5	4	1	4	2	4	3	1	3	1	1	5	1	1	3	3
4	4	4	1	5	5	5	5	5	5	5	5	5	3	3	5	3	2	1	1	2	1	3	3	1	3	4	4	4	1	2	1	4	4	4	4	2	5	3	3	3	1	1	1	2	4	1	3	4	1
4	4	3	1	2	3	1	5	5	5	5	5	5	5	5	4	4	3	1	2	2	2	2	3	1	5	5	3	5	1	1	1	5	4	4	5	1	5	3	5	4	1	1	1	3	3	1	3	4	1
4	4	4	2	4	4	3	4	4	4	4	4	4	2	4	4	4	4	1	2	4	1	4	1	2	4	4	2	4	2	4	1	4	4	2	3	3	3	2	4	2	2	2	2	3	5	4	3	5	5
4	4	4	1	4	4	3	5	5	4	4	4	4	4	4	4	4	4	1	2	4	1	5	2	2	4	4	2	4	2	4	1	5	4	2	3	2	3	3	4	3	3	4	4	3	4	4	3	5	4
4	5	5	1	5	4	3	5	5	4	4	5	5	2	4	4	3	4	4	2	1	1	2	3	3	4	4	4	4	3	2	2	4	3	4	3	2	4	4	4	4	1	1	1	3	4	2	3	4	1
5	5	5	1	4	3	3	5	4	3	3	4	4	2	5	4	4	3	3	3	3	1	4	2	1	5	5	5	4	1	1	1	4	3	4	4	1	4	3	5	4	1	2	1	4	5	2	3	3	1
5	5	4	2	4	4	1	5	4	4	4	4	4	4	5	5	5	3	3	2	5	1	4	3	1	4	5	5	3	4	2	2	5	4	3	4	3	4	2	4	1	1	2	2	2	4	1	3	5	1
5	5	5	1	3	2	2	4	5	5	5	5	5	3	4	3	3	3	1	2	1	1	3	2	2	2	4	2	4	1	2	1	2	3	2	2	2	4	2	2	3	2	2	2	5	5	1	3	4	3
5	3	4	1	3	3	3	5	4	3	4	5	4	2	3	3	2	3	2	2	3	1	3	1	2	4	4	1	2	1	1	5	4	4	4	4	2	5	3	4	3	1	2	1	4	3	2	2	3	2
[truncated: 30 more columns]
