# Supplementary material for: To be or not to be an inclusive teacher: Are empathy and social dominance relevant factors to positive attitudes towards inclusive education?
Source: PLoS One. 2019 Dec 10;14(12):e0225993. doi: 10.1371/journal.pone.0225993 (PMC6903715; doi:10.1371/journal.pone.0225993)
Supplement: S2 Data set — (DAT) [file pone.0225993.s002.dat]

Edad	Expcia_docente	Emp_cog	MUJER	Actitudes_fs	Sentimientos_fs	Preocupaciones_fs	Emp_emo_Fs	SDO_Opo_fs	SDO_Dominancia_fs
60	39	1280	1	2000	16	16	320	1875	4
60	39	2000	1	3125	3	3	500	2500	1
59	39	2000	1	900	125	100	400	900	4
61	38	675	1	2000	6	9	500	3125	1
61	37	960	0	1200	16	18	135	1600	1
60	35	720	0	432	32	18	256	2000	4
59	35	1125	0	900	100	80	256	540	24
58	35	324	1	2000	16	32	128	3125	2
58	35	1600	1	3125	9	2	625	2500	1
53	35	960	1	1500	12	4	320	3125	1
61	34	1024	1	2500	4	12	192	2000	1
60	33	288	1	2500	12	30	320	2000	1
55	33	1200	1	1875	1	1	375	625	3
64	32	960	0	3125	50	20	64	3125	3
57	32	960	0	432	75	3	32	960	12
57	32	768	1	900	48	16	192	3125	2
57	32	1280	1	960	12	16	500	500	1
56	32	240	1	2500	8	6	25	1200	12
56	32	960	1	576	24	24	400	432	4
55	32	576	0	405	3	25	180	1875	32
53	32	432	0	216	24	24	48	2000	3
59	31	576	0	1024	16	16	64	1875	25
58	31	45	0	1200	40	3	60	2500	18
55	31	768	0	768	27	36	108	960	1
53	31	1600	0	3125	9	24	144	2500	1
63	30	720	0	625	50	50	80	3125	3
57	30	90	0	1600	60	3	80	2500	36
57	30	180	0	1600	50	6	80	1024	27
57	30	405	0	1600	36	6	80	1600	12
56	30	960	0	432	50	3	64	540	2
55	30	2000	0	3125	32	60	400	2500	6
55	30	2000	1	600	5	4	30	3125	1
55	30	768	1	768	24	40	128	1600	1
53	30	1600	1	900	75	64	25	2500	1
53	30	1600	0	3125	6	16	72	1500	1
52	30	432	0	960	8	8	36	960	8
50	30	2500	1	1600	25	4	625	1250	2
50	30	144	0	1600	16	4	60	1500	8
54	29	375	1	900	3	5	225	3125	1
52	29	1600	1	720	50	27	45	2500	1
50	29	162	1	2500	50	48	180	675	18
54	28	675	1	3125	25	5	625	625	3
53	28	800	1	720	40	32	200	960	32
51	28	2000	1	540	75	32	192	2000	4
50	28	405	1	1280	40	48	240	432	12
50	28	1875	1	240	80	18	150	2500	1
48	28	216	1	1500	16	48	120	768	8
45	28	960	1	1280	32	12	240	2500	2
55	27	768	0	324	12	18	192	2500	4
53	27	1600	0	360	24	12	192	720	60
52	27	384	0	360	40	36	108	2500	12
52	27	432	1	2500	20	48	192	1200	12
50	27	288	1	1500	18	80	300	1250	6
52	26	405	1	2500	12	30	250	3125	6
51	26	1600	1	2000	16	6	192	2500	1
49	26	96	0	1280	18	8	72	1200	6
52	25	1280	1	1024	8	16	64	3125	1
51	25	324	1	1024	36	48	128	1600	6
51	25	288	1	1500	16	80	300	1875	4
51	25	2000	0	432	16	12	120	768	9
50	25	1280	1	2500	1	2	300	3125	1
49	25	1280	1	2000	12	12	320	3125	1
47	25	2000	0	3125	9	18	108	2500	1
45	25	1250	0	48	100	20	32	576	324
48	24	960	1	1280	24	24	240	3125	6
48	24	2000	0	768	60	5	625	3125	3
56	23	300	0	540	1	25	240	3125	16
55	23	72	1	3125	4	12	200	3125	5
52	23	576	0	540	24	12	160	1200	32
50	23	720	0	1280	40	32	64	1200	16
49	23	2500	1	1600	9	4	256	2500	2
49	23	432		324	18	48	72	1600	1
48	23	216	1	3125	18	75	144	800	24
47	23	576	1	2000	8	36	192	1024	16
46	23	720	1	243	32	75	72	1024	4
46	23	576	1	1200	12	12	128	1600	1
53	22	216	1	3125	4	12	200	3125	3
51	22	576	1	2500	50	36	240	675	8
51	22	216	0	1875	16	6	60	2500	3
50	22	2000		162	32	18	36	360	48
50	22	960	1	720	32	10	108	3125	1
46	22	2000	1	2500	8	48	250	3125	1
45	22	1024	1	960	25	10	108	1600	1
44	22	1024	0	960	6	24	500	480	2
43	22	1875	1	1024	8	16	100	3125	1
49	21	1500	0	960	16	5	192	3125	1
46	21	144	0	576	24	36	54	2000	6
42	21	576	1	576	36	18	160	1600	4
40	21	1200	0	576	48	4	400	2500	3
55	20	960	1	1200	50	12	144	1500	81
50	20	720	1	1200	45	64	108	2000	48
50	20	216	0	1875	3	3	75	1875	3
47	20	2000	0	3125	36	16	400	3125	3
47	20	960	0	1200	75	75	144	2000	4
45	20	1875	1	960	50	20	240	1280	16
45	20	2000	1	2000	10	64	144	3125	1
45	20	480	1	2000	6	1	200	3125	1
45	20	81	1	625	12	2	5	2500	1
44	20	1200	1	3125	36	2	36	3125	1
40	20	576	1	768	60	36	500	243	16
40	20	480	0	576	32	8	300	3125	2
53	19	480	1	240	2	5	200	2000	1
44	19	216	1	3125	9	4	24	2500	3
44	19	1024	1	1875	18	2	120	2500	1
43	19	1024	1	1600	5	100	256	1280	32
52	18	2000	0	576	80	45	240	1280	24
47	18	1280	1	108	40	64	108	2500	6
46	18	2500	0	300	60	9	180	1600	24
46	18	2000	0	192	4	48	80	900	2
45	18	800	1	1024	36	5	375	2500	1
44	18	540	0	768	48	30	144	1600	16
44	18	1600	1	1500	36	125	500	3125	9
44	18	1125	0	1600	12	12	128	3125	1
43	18	3125	1	81	27	9	15	375	6
42	18	768	0	1000	18	48	108	1875	108
41	18	1000	0	625	4	5	128	3125	1
34	18	960	1	576	18	32	320	768	48
57	17	375	0	12	100	16	40	675	108
43	17	1500	1	1875	8	24	500	480	2
43	17	576	1	1280	18	4	72	2500	1
41	17	768	1	3125	1	9	72	3125	1
38	17	432	1	243	36	45	72	288	4
34	17	1500	1	72	16	45	500	1875	81
42	16	108	1	540	64	48	108	2000	2
41	16	2500	0	1500	6	18	120	600	24
40	16	1024	1	243	36	40	256	1200	32
39	16	72	1	1600	10	64	400	400	2
38	16	1024	1	243	36	16	256	1200	32
38	16	500	1	432	40	20	400	1875	4
37	16	800	1	3125	45	15	500	3125	1
33	16	1500	1	432	60	80	500	768	81
46	15	1024	0	3125	8	8	192	1875	8
43	15	1125	0	2000	2	6	96	3125	1
40	15	54	0	288	16	12	12	1600	4
40	15	324	0	1600	20	8	192	2000	2
40	15	192	0	1024	6	12	90	800	1
39	15	720	0	3125	18	24	108	3125	1
38	15	320	1	3125	16	16	4	3125	1
38	15	1024	1	1024	18	64	192	1200	1
37	15	3125	1	432	25	5	625	1875	1
36	15	576	1	324	64	60	72	1600	48
42	14	3125	0	3125	12	100	625	3125	15
42	14	1125	0	2000	24	60	240	3125	1
37	14	640	1	3125	16	36	72	3125	3
37	14	1600	1	3125	18	3	300	1875	1
36	14	2000	0	3125	8	9	375	2500	1
35	14	432	1	1280	45	100	72	1200	48
47	13	1024	1	324	8	48	256	324	162
43	13	450	0	576	32	6	225	625	2
42	13	768	1	3125	24	45	48	640	8
41	13	1875	1	128	80	36	90	1024	64
40	13	240	1	576	32	48	60	1024	1
39	13	288	1	512	8	48	96	1024	1
38	13	240	0	1600	24	12	135	2000	1
37	13	108		1024	18	64	72	288	108
37	13	768	0	1280	16	36	72	3125	16
37	13	960	0	3125	27	30	96	3125	1
36	13	270	1	3125	3	8	400	3125	2
36	13	540	0	3125	16	8	192	1024	1
36	13	960	0	3125	18	9	192	768	1
52	12	768	1	2500	6	64	240	1250	4
43	12	270	1	768	25	100	108	720	108
43	12	405	1	2500	4	15	240	1600	6
42	12	81	1	360	36	64	144	1500	108
42	12	324	1	288	12	5	160	1280	2
42	12	216	0	1600	16	6	160	1600	1
41	12	2500	1	2500	10	125	500	2500	216
41	12	324	0	3125	18	4	24	400	1
40	12	576	0	2000	6	12	256	720	6
39	12	1280	1	576	16	45	400	2500	4
39	12	720	0	3125	1	2	15	1125	2
38	12	900	1	500	27	100	200	3125	1
38	12	2500	0	3125	1	1	500	2500	1
37	12	432	1	480	100	80	54	1280	24
35	12	800	1	1500	75	5	400	3125	2
35	12	900	0	3125	8	4	375	625	1
34	12	288	0	1200	48	36	192	432	72
33	12	320	1	3125	32	48	500	1600	1
33	12	1280	1	576	9	8	32	192	24
32	12	576	1	1200	12	8	144	3125	1
40	11	324	1	216	40	5	180	3125	1
40	11	216	0	1024	18	27	24	320	1
39	11	720	0	1600	8	4	60	576	4
39	11	96	0	2500	3	8	20	2000	3
38	11	576	1	432	8	36	500	2500	1
38	11	243	1	1500	9	3	81	1500	1
37	11	512	1	1024	8	18	256	1024	32
37	11	960	1	3125	12	40	400	2000	1
36	11	72	0	1024	36	64	54	288	108
36	11	216	1	600	60	80	54	2500	24
36	11	160	1	144	18	36	192	960	4
35	11	480	1	3125	64	80	375	3125	6
35	11	1280	1	900	2	8	60	72	48
35	11	640	0	432	50	24	320	2500	3
34	11	720	1	3125	15	4	100	1500	48
34	11	3125	1	2500	12	3	300	2000	24
33	11	960	1	2500	24	36	240	2000	2
41	10	324	1	216	20	5	150	3125	1
40	10	405	1	1024	18	16	60	375	1
39	10	768	1	625	1	8	192	3125	4
39	10	576	0	256	64	80	128	3125	1
38	10	96	0	1875	6	18	32	576	6
37	10	1500	1	432	16	20	225	1280	48
35	10	1875	1	96	18	48	240	480	4
35	10	512		1024	12	64	48	3125	1
35	10	432	1	3125	40	20	400	3125	1
35	10	625	1	3125	1	16	625	3125	1
35	10	1500	1	9	1	9	625	625	1
35	10	1280	1	3125	4	25	256	625	1
34	10	240	0	400	75	60	225	2500	16
34	10	360	1	2000	16	12	135	2500	1
33	10	162	0	243	75	75	81	1875	1
32	10	2500	0	405	18	32	400	1200	2
31	10	768	1	432	100	45	192	1500	144
39	9	2500	1	3125	2	3	625	3125	1
38	9	1200	0	625	9	20	240	3125	1
37	9	1200	1	720	40	125	120	3125	1
37	9	576	1	720	32	45	240	1600	4
35	9	720	0	512	32	45	320	768	16
35	9	720	1	576	24	30	240	1875	2
34	9	2500	1	2500	20	4	375	1125	6
34	9	2500	1	1250	12	40	300	432	1
33	9	3125	1	27	125	5	500	625	3
32	9	960	1	2500	18	24	180	540	4
32	9	768	0	324	27	64	256	192	4
30	9	768	1	1024	4	12	32	1600	2
39	8	576	1	1280	6	48	108	1280	2
38	8	250	1	576	3	5	24	3125	1
37	8	576	1	1500	50	80	108	3125	2
37	8	540	1	450	48	125	320	1600	9
35	8	1200	0	2500	18	9	300	360	1
34	8	768	1	3125	27	18	240	3125	1
34	8	1280	0	1600	6	3	96	75	1
30	8	243	0	1024	80	75	81	2000	4
38	7	576	1	3125	1	60	135	3125	2
37	7	256	1	2000	75	8	320	3125	4
35	7	480	1	1200	48	45	240	2500	6
30	7	1200	1	576	20	24	300	720	108
36	6	768	1	3125	125	4	320	3125	12
30	6	1024	1	1600	16	4	400	1200	12
30	6	2000	1	2000	24	12	300	2500	1
36	5	400	0	2000	18	15	400	1125	3
34	5	720	0	1500	40	75	128	2500	32
33	5	2000	1	1875	9	4	625	3125	3
30	5	768	1	1024	24	60	500	1500	3
27	5	2500	1	2000	18	8	625	2500	1
37	4	1280	0	2000	18	18	500	720	3
34	4	960	1	288	36	30	200	1875	2
33	4	2000	1	3125	1	3	300	1875	1
26	4	1600	0	3125	2	16	100	675	12
25	4	1600	1	540	12	20	240	384	72
40	3	40	0	2000	9	80	30	3125	1
33	3	324	0	1500	40	125	54	3125	40
33	3	2000	1	3125	12	4	625	3125	3
28	3	1024	1	2000	8	3	625	1600	12
27	3	180	1	2500	36	32	300	3125	48
27	3	1024	0	3125	24	40	128	384	8
27	3	288	1	3125	16	48	500	3125	2
25	3	1280	1	1024	60	40	180	450	2
39	2	120	0	2000	12	80	40	3125	1
38	2	768	1	2500	4	24	80	2500	1
26	2	768	1	3125	18	18	500	2500	2
25	2	180	1	2500	48	32	240	2500	72
24	2	1600	1	960	80	40	240	300	4
23	1	768	1	162	8	16	144	432	144
20	1	960	1	162	36	12	144	288	144
20	1	324	1	162	16	12	81	288	96
21	0	960	1	1500	1	6	320	576	32
